# Supplementary material for: The pH-Driven Distribution and Migration of Phosphate, Fluoride and Metals/Metalloids in Phosphogypsum Stacks: Insights from Southwest China
Source: Molecules. 2026 Mar 22;31(6):1052. doi: 10.3390/molecules31061052 (PMC13029643; doi:10.3390/molecules31061052)
Supplement: Supplementary file 1 [file molecules-31-01052-s001.zip]

Archive with 1 entries (1 files):
- molecules-4179314-supplementary.pdf
